# Supplementary material for: Non-Enzymatic Phenylboronic Acid-Based Optode Membrane for Glucose Monitoring in Serums of Diabetic Patients and in the Culture Medium of Human Embryos
Source: Sensors (Basel). 2022 Sep 21;22(19):7135. doi: 10.3390/s22197135 (PMC9571803; doi:10.3390/s22197135)
Supplement: Supplementary file 1 [file sensors-22-07135-s001.zip]

Archive with 1 entries (1 files):
- sensors-1880509-supplementary.pdf
